# Supplementary material for: Effect of Antibiotic Eye Drops on the Nasal Microbiome in Healthy Subjects—A Pilot Study
Source: Antibiotics (Basel). 2023 Mar 4;12(3):517. doi: 10.3390/antibiotics12030517 (PMC10044076; doi:10.3390/antibiotics12030517)
Supplement: Supplementary file 1 [file antibiotics-12-00517-s001.zip]

Archive with 1 entries (1 files):
- antibiotics-2179072-supplementary.pdf
